# Supplementary material for: Inspecting the Solution Space of Genome-Scale Metabolic Models
Source: Metabolites. 2022 Jan 5;12(1):43. doi: 10.3390/metabo12010043 (PMC8779308; doi:10.3390/metabo12010043)
Supplement: Supplementary file 1 [file metabolites-12-00043-s001.zip]

Archive with 4 entries (4 files):
- README.md
- Supplementary-figures.pdf
- supplementary-file-1.xlsx
- supplementary-file-2.xlsx
