# Supplementary material for: Inspecting the Solution Space of Genome-Scale Metabolic Models
Source: Metabolites. 2022 Jan 5;12(1):43. doi: 10.3390/metabo12010043 (PMC8779308; doi:10.3390/metabo12010043)
Supplement: Supplementary file 1 [file metabolites-12-00043-s001.zip › supplementary-file-1.xlsx]

## Sheet: Table S1
	variable*	stable	sensitivity	robust	affecting-avg(reaction-wise)	std-aff	affecting-avg(perturbation-wise)	std-aff	avg-sensitivity(reaction-wise)	std-sen	avg-sensitivity(perturbation-wise)	std-sen	max-sensitivity	min-sensitivity	robust with flux	robust without flux	robust-w-variability	avg-affected by ex	std-ex	max-affected by ex	max-affected by all	min-affected by all
mt+nc	409	300	400	309	342.2469	27.4811	255.3914	17.6149	339.68	81.6523	2534.76	1187.7899	397	5	145	164	12	340.7931	24.8383	379	348.2	207.6
mt+med	373	336	368	341	106.8619	28.3264	87.3917	19.4522	105.1196	122.6284	859.6685	1140.4839	360	1	140	201	6	98.2963	28.3234	170	159.9	25.4
mt+med+met	356	353	345	364	134.9222	30.2582	115.0331	24.1257	135.7043	119.5716	1157	1136.7985	347	1	148	216	17	126.9434	29.5494	193	160.7	21.1
mt+med+met+pro	312	397	294	415	150.406	34.4792	123.8483	22.5048	152.4524	106.4271	1255.3333	1017.2402	298	2	160	255	18	141.86	32.3533	221	154.3	30.8
wt+nc	405	304	399	310	352.5126	22.1942	269.6291	13.6889	351.6291	72.9537	2689.5338	1126.6232	398	7	148	162	6	348.2931	20.1163	379	353.3	236.5
wt+med	374	335	369	340	109.3361	31.4371	90.1556	23.0937	107.5583	122.9524	886.897	1139.2133	358	1	140	200	5	101.1852	34.1346	211	192.9	9.5
wt+med+met	364	345	318	391	54.7017	19.5551	43.0365	14.7385	62.2704	97.4721	489.9119	854.4307	347	1	190	201	55	51.0926	18.5251	115	75.7	5
wt+med+met+pro	313	396	137	572	22.798	7.347	21.1831	6.3632	51.0876	76.5516	474.6861	742.9364	270	1	325	247	185	22.0588	8.0459	49	38	3.8
wt+med+met+pro-edge**	477	232	94	615	14.933	5.6522	13.9234	5.2262	33.2021	42.1142	309.5745	420.2482	186	1	345	270	383	13.1	5.1685	28	34.7	1.1
spy+nc	305	271	283	293	238.9258	19.365	180.3085	12.3843	238.9258	66.7025	1803.0848	954.3971	283	13	145	148	22	237.1277	15.8466	273	253.2	146.9
spy+med	266	310	252	324	108.5529	25.272	88.1843	14.5396	109.8452	88.2048	892.3413	866.4577	255	2	150	174	14	98.913	21.2601	144	122.2	24.4
spy+med+met	263	313	252	324	85.2745	22.7733	71.6635	16.547	86.2897	81.692	725.1667	754.475	252	2	150	174	11	81.6304	24.3761	133	111.2	13.9
spy+med+met+pro+var	232	344	221	355	78.6306	21.9128	67.3072	18.6491	78.9864	64.6243	676.1176	588.1354	215	2	156	199	11	78.7857	21.5027	125	102.5	6.1
spy+med+met+pro+stab	255	321	244	332	110.4818	31.7247	93.6385	28.5841	111.8402	81.1846	947.8975	763.3731	247	2	150	182	11	109.9778	36.2833	177	138.3	14.7
mt+nc+99	546	163	400	309	332.0084	32.0208	260.0103	19.2565	394.26	104.5876	3087.6225	1420.9404	475	4	145	164	146	339.9655	23.476	382	348.3	206.7
mt+med+99	511	198	368	341	110.8095	28.1511	94.7839	24.2422	132.7908	148.3609	1135.8614	1402.6273	439	1	140	201	143	97.8148	28.4128	161	180.1	21.9
mt+med+met+99	496	213	345	364	138.7113	28.891	119.6526	24.4213	171.2783	147.5781	1477.4493	1421.1804	426	1	148	216	151	127	30.8096	212	159.3	26.2
mt+med+met+pro+99	457	252	294	415	150.8122	30.5148	129.8532	23.6078	193.9014	134.1502	1669.5408	1294.4821	378	2	160	255	163	142.98	31.9748	223	156	31.8
wt+nc+99	546	163	399	310	344.1071	28.6484	272.4786	14.3949	410.5138	92.9936	3250.6216	1342.0133	476	7	148	162	148	350.9655	21.7715	380	350.2	236.8
wt+med+99	512	197	369	340	111.6991	29.383	93.5346	21.9535	133.7967	151.9846	1120.3875	1412.0818	438	1	140	200	143	100.1296	33.5554	207	173.5	8.9
wt+med+met+99	511	198	321	388	58.6531	20.1134	47.8762	17.1393	80.5794	120.8462	657.7383	1082.0375	426	1	187	201	190	51.9815	19.104	109	81.5	3.7
wt+med+met+pro+99	465	244	151	558	22.416	7.2598	20.3052	6.1516	57.4503	90.5096	520.404	874.1963	352	1	311	247	314	22.2157	7.614	43	36.2	3.8
lactis	513	241	374	380	146.5741	31.7933	125.0513	26.3611	148.1417	135.6254	1263.8877	1262.5349	374	1	130	250	139	153.561	31.1625	204	168.6	2
lactis+stable	513	241	374	380	135.5503	44.5062	112.2016	37.9679	137	126.6961	1134.016	1169.8286	372	1	130	250	139	132.4667	45.9316	191	168.8	2
lactis+variable	471	283	322	432	133.396	40.4397	109.487	32.4714	135.053	111.106	1108.47	1009.64	311	1	137	295	149	123.667	50.2155	195	147.8	2
mt+nc	ΔglnA E. faecalis + no constraint								variable	number of variable reactions according to FVA
mt+med	ΔglnA E. faecalis + medium composition								stable	number of stable reactions
mt+med+met	ΔglnA E. faecalis + medium composition + metabolic data								sensitivity	number of sensitive reactions
mt+med+met+pro	ΔglnA E. faecalis + medium composition + metabolic data + proteomic data								robust	number of robust reactions
wt+nc	wildtype E. faecalis + no constraint								affecting-avg(reaction-wise)	the average number of the reactions being affected by perturbation in one other reaction
wt+med	wildtype E. faecalis + medium composition								std-aff	standard deviation
wt+med+met	wildtype E. faecalis + medium composition + metabolic data								affecting-avg(perturbation-wise)	the average number of the times a perturbation in one reaction affected other reactions
wt+med+met+pro	wildtype E. faecalis + medium composition + metabolic data + proteomic data								std-aff	standard deviation
wt+med+met+pro-edge	wildtype E. faecalis + medium composition + metabolic data + proteomic data + at the edge of the feasible state								avg-sensitivity(reaction-wise)	the average number of reactions that one single reaction was affected by their perturbation
spy+nc	S. pyogenes + no constraint								std-sen	standard deviation
spy+med	S. pyogenes + medium composition								avg-sensitivity(perturbation-wise)	the average number of the times a reaction responded to perturbations in other reactions
spy+med+met	S. pyogenes + medium composition + metabolic data								std-sen	standard deviation
spy+med+met+pro+var	S. pyogenes + medium composition + metabolic data + proteomic data (with variable reactions)								max-sensitivity	the maximum number of reactions that one single reaction was affected by their perturbation
spy+med+met+pro+stab	S. pyogenes + medium composition + metabolic data + proteomic data (without variable reactions)								min-sensitivity	the minimum number of reactions that one single reaction was affected by their perturbation
mt+nc+99	ΔglnA E. faecalis + no constraint, FVA optimality percentage set to 99.9%								robust with flux	number of robust reactions with having a flux in original FBA
mt+med+99	ΔglnA E. faecalis + medium composition, FVA optimality percentage set to 99.9%								robust without flux	number of robust reactions without a flux in original FBA
mt+med+met+99	ΔglnA E. faecalis + medium composition + metabolic data, FVA optimality percentage set to 99.9%								robust-w-variability	number of robust reactions being variable
mt+med+met+pro+99	ΔglnA E. faecalis + medium composition + metabolic data + proteomic data, FVA optimality percentage set to 99.9%								avg-affected by ex	the average number of exchange reactions that one single reaction was affected by their perturbation
wt+nc+99	wildtype E. faecalis + no constraint, FVA optimality percentage set to 99.9%								std-ex	standard deviation
wt+med+99	wildtype E. faecalis + medium composition, FVA optimality percentage set to 99.9%								max-affected by ex	the maximum number of exchange reactions that one single reaction was affected by their perturbation
wt+med+met+99	wildtype E. faecalis + medium composition + metabolic data, FVA optimality percentage set to 99.9%								affecting-max	the mximum number of the times a perturbation in one reaction affected other reactions
wt+med+met+pro+99	wildtype E. faecalis + medium composition + metabolic data + proteomic data, FVA optimality percentage set to 99.9%								affecting-min	the minimum number of the times a perturbation in one reaction affected other reactions
lactis	L. lactis + no constraint
lactis+stable	L. lactis + proteom data (only stable reactions)
lactis+variable	L. lactis + proteom data (only variable reactions)
*The number of variable reactions in this file are calculated before the application of the 10e-6 threshold.
** the number of variable reactions of this model is unusually high as a result of numerical insttabilities
