# Supplementary material for: Inspecting the Solution Space of Genome-Scale Metabolic Models
Source: Metabolites. 2022 Jan 5;12(1):43. doi: 10.3390/metabo12010043 (PMC8779308; doi:10.3390/metabo12010043)
Supplement: Supplementary file 1 [file metabolites-12-00043-s001.zip › supplementary-file-2.xlsx]

## Sheet: Descreiption
Sheets with model names represent the applied constriants. The values in each sheet represent the upper and lower bounds used as constraints in the respective model.
Reactions are represented by their abbreviation names, similar to the ones used in the models.
The list of metabolites and genes can be found in seperate sheets (with the name/abbreviation of the respective organism).
Sheet: run time comparison compares the run time of different models using CHRR and our perturbation process.
E. faecalis models are listed as wt (representing the wildtype) and mut (representing the mutant).
S. pyogenes models are listed as spy.
L. lactis models are listed as lactis.

## Sheet: mut-med
('R_Ex_pydam__e', -0.0031, 0.0)
('R_Ex_ade__e', -0.0426, 0.0)
('R_Ex_nh4__e', -10.0, 10.0)
('R_Ex_2mbut__e', 0.0, 10.0)
('R_Ex_ala_L__e', -10.0, 10.0)
('R_Ex_gua__e', -0.0224, 0.0)
('R_Ex_thymd__e', -0.0031, 0.0)
('R_Ex_trp_L__e', -10.0, 10.0)
('R_Ex_gly__e', -10.0, 10.0)
('R_Ex_met_L__e', -10.0, 10.0)
('R_Ex_arg_L__e', -10.0, 10.0)
('R_Ex_gln_L__e', -10.0, 10.0)
('R_Ex_phe_L__e', -10.0, 10.0)
('R_Ex_spmd__e', 0.0, 0.0)
('R_Ex_succ__e', -10.0, 10.0)
('R_Ex_ribflv__e', -0.0004, 0.0)
('R_Ex_h2s__e', 0.0, 10.0)
('R_Ex_citr_L__e', -10.0, 10.0)
('R_Ex_co2__e', -999999.0, 999999.0)
('R_Ex_pro_L__e', -10.0, 10.0)
('R_Ex_glyclt__e', 0.0, 10.0)
('R_Ex_orn_L__e', -10.0, 10.0)
('R_Ex_lac_D__e', -10.0, 10.0)
('R_Ex_nac__e', -0.0012, 0.0)
('R_Ex_h__e', -999999.0, 999999.0)
('R_Ex_so4__e', -10.0, 10.0)
('R_Ex_2phea__e', 0.0, 10.0)
('R_Ex_no3__e', -10.0, 10.0)
('R_Ex_his_L__e', -10.0, 10.0)
('R_Ex_asp_L__e', -10.0, 10.0)
('R_Ex_p15da__e', -10.0, 10.0)
('R_Ex_tyr_L__e', -10.0, 10.0)
('R_Ex_actn_R__e', -10.0, 10.0)
('R_Ex_ura__e', -0.0299, 0.0)
('R_Ex_pnto_R__e', -0.0006, 0.0)
('R_Ex_no2__e', -10.0, 10.0)
('R_Ex_ch4s__e', 0.0, 10.0)
('R_Ex_lys_L__e', -10.0, 10.0)
('R_Ex_btn__e', -0.0015, 0.0)
('R_Ex_orot__e', -10.0, 10.0)
('R_Ex_4abz__e', -0.0109, 0.0)
('R_Ex_csn__e', 0.0, 0.0)
('R_Ex_lac_L__e', -10.0, 10.0)
('R_Ex_pih__e', -10.0, 10.0)
('R_Ex_pydxn__e', -0.0015, 0.0)
('R_Ex_ile_L__e', -10.0, 10.0)
('R_Ex_glc__e', -10.0, 10.0)
('R_Ex_h2o__e', -999999.0, 999999.0)
('R_Ex_xan__e', -0.0099, 0.0)
('R_Ex_etoh__e', -10.0, 10.0)
('R_Ex_ins__e', -0.0028, 0.0)
('R_Ex_cit__e', -10.0, 10.0)
('R_Ex_ser_L__e', -10.0, 10.0)
('R_Ex_ival__e', 0.0, 10.0)
('R_Ex_acald__e', 0.0592, 0.0888)
('R_Ex_leu_L__e', -10.0, 10.0)
('R_Ex_ac__e', -10.0, 10.0)
('R_Ex_pyr__e', -10.0, 10.0)
('R_Ex_glu_L__e', -10.0, 10.0)
('R_Ex_thm__e', -0.0004, 0.0)
('R_Ex_thr_L__e', -10.0, 10.0)
('R_Ex_asc__e', -0.4181, 0.0)
('R_Ex_pi__e', -10.0, 10.0)
('R_Ex_fum__e', 0.0, 0.0)
('R_Ex_cys_L__e', -10.0, 10.0)
('R_Ex_val_L__e', -10.0, 10.0)
('R_Ex_trpa__e', 0.0, 10.0)
('R_Ex_pa__e', -10.0, 10.0)
('R_Ex_asn_L__e', -10.0, 10.0)
('R_Ex_tyra__e', 0.0, 10.0)
('R_Ex_for__e', -10.0, 10.0)
('R_Ex_ibut__e', 0.0, 10.0)

## Sheet: mut-med+met
('R_Ex_nh4__e', 0.2024, 0.3036)
('R_Ex_ala_L__e', 0.034, 0.06)
('R_Ex_trp_L__e', -0.0072, -0.0048)
('R_Ex_gly__e', -0.102, -0.068)
('R_Ex_met_L__e', -0.0252, -0.0168)
('R_Ex_arg_L__e', -0.3408, -0.2272)
('R_Ex_gln_L__e', -0.147, -0.06)
('R_Ex_phe_L__e', -0.0552, -0.0368)
('R_Ex_succ__e', 0.0, 0.0)
('R_Ex_citr_L__e', 0.0176, 0.0264)
('R_Ex_pro_L__e', -0.052, 0.0)
('R_Ex_orn_L__e', 0.1576, 0.2364)
('R_Ex_his_L__e', -0.013, 0.0)
('R_Ex_asp_L__e', -0.1524, -0.1016)
('R_Ex_tyr_L__e', -0.0384, -0.0256)
('R_Ex_actn_R__e', 0.00272727, 0.00409091)
('R_Ex_lys_L__e', -0.09, -0.06)
('R_Ex_lac_L__e', 4.7024, 7.0536)
('R_Ex_ile_L__e', -0.0912, -0.0608)
('R_Ex_glc__e', -8.604, -5.736)
('R_Ex_etoh__e', 1.7256, 2.5884)
('R_Ex_ser_L__e', -0.3468, -0.2312)
('R_Ex_leu_L__e', -0.1608, -0.1072)
('R_Ex_ac__e', 3.2296, 4.8444)
('R_Ex_pyr__e', 0.02431, 0.0328)
('R_Ex_glu_L__e', -0.0684, -0.0456)
('R_Ex_thr_L__e', -0.0648, -0.0432)
('R_Ex_cys_L__e', 0.01314, 0.032)
('R_Ex_val_L__e', -0.1008, -0.0672)
('R_Ex_asn_L__e', -0.0612, -0.0408)
('R_Ex_for__e', 5.6872, 8.5308)

## Sheet: mut-med+met+pro
('R_RMPA', 0.0, 0.0)
('R_BUK', 0.0, 0.0)
('R_FOLt', 0.0, 0.0)
('R_ASP2DC', 0.0, 0.0)
('R_GLYCK', 0.0, 0.0)
('R_CAT', 0.0, 0.0)
('R_MEND', 0.0, 0.0)
('R_MENH', 0.0, 0.0)
('R_HCYSMT', 0.0, 0.0)
('R_ACGAMT', 0.0, 0.0)
('R_SBTPD', 0.0, 0.0)
('R_TMPPP', 0.0, 0.0)
('R_FFSD', 0.0, 0.0)
('R_GLCt', 0.0, 0.0)
('R_M1PD', 0.0, 0.0)
('R_TYRt6', 0.0, 0.0)
('R_GLCNt2', 0.0, 0.0)
('R_CELBP', 0.0, 0.0)
('R_GLUSYN1', 0.0, 0.0)
('R_HETZK', 0.0, 0.0)
('R_CGPT_EFA', 0.0, 0.0)
('R_F6PA', 0.0, 0.0)
('R_GUAt2', 0.0, 0.0)
('R_TAL', 0.0, 0.0)
('R_LDH_D', 0.0, 0.0)
('R_MALt', 0.0, 0.0)
('R_DALAt', 0.0, 0.0)
('R_RIBFLVt2', 0.0, 0.0)
('R_HXANt2', 0.0, 0.0)
('R_MENE', 0.0, 0.0)
('R_XYLB', 0.0, 0.0)
('R_XYLA', 0.0, 0.0)
('R_XYLI', 0.0, 0.0)
('R_FUMt', 0.0, 0.0)
('R_PTB', 0.0, 0.0)
('R_RIBt2', 0.0, 0.0)
('R_UNAGAMAMT', 0.0, 0.0)
('R_RAFDH', 0.0, 0.0)
('R_CYSTGL', 0.0, 0.0)
('R_DSERt', 0.0, 0.0)
('R_VANX', 0.0, 0.0)
('R_FRDx', 0.0, 0.0)
('R_ARABte', 0.0, 0.0)
('R_Ex_cys_L__e', -0.034, 0.032)
('R_PNTOt2', 0.0, 0.0)
('R_THMASE', 0.0, 0.0)
('R_RMK', 0.0, 0.0)
('R_RMI', 0.0, 0.0)
('R_GARFT', 0.0, 0.0)

## Sheet: wt-med
('R_Ex_pydam__e', -0.0031, 0.0)
('R_Ex_ade__e', -0.0426, 0.0)
('R_Ex_nh4__e', -10.0, 10.0)
('R_Ex_2mbut__e', 0.0, 10.0)
('R_Ex_ala_L__e', -10.0, 10.0)
('R_Ex_gua__e', -0.0224, 0.0)
('R_Ex_thymd__e', -0.0031, 0.0)
('R_Ex_trp_L__e', -10.0, 10.0)
('R_Ex_gly__e', -10.0, 10.0)
('R_Ex_met_L__e', -10.0, 10.0)
('R_Ex_arg_L__e', -10.0, 10.0)
('R_Ex_gln_L__e', -10.0, 10.0)
('R_Ex_phe_L__e', -10.0, 10.0)
('R_Ex_spmd__e', 0.0, 0.0)
('R_Ex_succ__e', -10.0, 10.0)
('R_Ex_ribflv__e', -0.0004, 0.0)
('R_Ex_h2s__e', 0.0, 10.0)
('R_Ex_citr_L__e', -10.0, 10.0)
('R_Ex_co2__e', -999999.0, 999999.0)
('R_Ex_pro_L__e', -10.0, 10.0)
('R_Ex_glyclt__e', 0.0, 10.0)
('R_Ex_orn_L__e', -10.0, 10.0)
('R_Ex_lac_D__e', -10.0, 10.0)
('R_Ex_nac__e', -0.0012, 0.0)
('R_Ex_h__e', -999999.0, 999999.0)
('R_Ex_so4__e', -10.0, 10.0)
('R_Ex_2phea__e', 0.0, 10.0)
('R_Ex_no3__e', -10.0, 10.0)
('R_Ex_his_L__e', -10.0, 10.0)
('R_Ex_asp_L__e', -10.0, 10.0)
('R_Ex_p15da__e', -10.0, 10.0)
('R_Ex_tyr_L__e', -10.0, 10.0)
('R_Ex_actn_R__e', -10.0, 10.0)
('R_Ex_ura__e', -0.0299, 0.0)
('R_Ex_pnto_R__e', -0.0006, 0.0)
('R_Ex_no2__e', -10.0, 10.0)
('R_Ex_ch4s__e', 0.0, 10.0)
('R_Ex_lys_L__e', -10.0, 10.0)
('R_Ex_btn__e', -0.0015, 0.0)
('R_Ex_orot__e', -10.0, 10.0)
('R_Ex_4abz__e', -0.0109, 0.0)
('R_Ex_csn__e', 0.0, 0.0)
('R_Ex_lac_L__e', -10.0, 10.0)
('R_Ex_pih__e', -10.0, 10.0)
('R_Ex_pydxn__e', -0.0015, 0.0)
('R_Ex_ile_L__e', -10.0, 10.0)
('R_Ex_glc__e', -10.0, 10.0)
('R_Ex_h2o__e', -999999.0, 999999.0)
('R_Ex_xan__e', -0.0099, 0.0)
('R_Ex_etoh__e', -10.0, 10.0)
('R_Ex_ins__e', -0.0028, 0.0)
('R_Ex_cit__e', -10.0, 10.0)
('R_Ex_ser_L__e', -10.0, 10.0)
('R_Ex_ival__e', 0.0, 10.0)
('R_Ex_acald__e', 0.0592, 0.0888)
('R_Ex_leu_L__e', -10.0, 10.0)
('R_Ex_ac__e', -10.0, 10.0)
('R_Ex_pyr__e', -10.0, 10.0)
('R_Ex_glu_L__e', -10.0, 10.0)
('R_Ex_thm__e', -0.0004, 0.0)
('R_Ex_thr_L__e', -10.0, 10.0)
('R_Ex_asc__e', -0.4181, 0.0)
('R_Ex_pi__e', -10.0, 10.0)
('R_Ex_fum__e', 0.0, 0.0)
('R_Ex_cys_L__e', -10.0, 10.0)
('R_Ex_val_L__e', -10.0, 10.0)
('R_Ex_trpa__e', 0.0, 10.0)
('R_Ex_pa__e', -10.0, 10.0)
('R_Ex_asn_L__e', -10.0, 10.0)
('R_Ex_tyra__e', 0.0, 10.0)
('R_Ex_for__e', -10.0, 10.0)
('R_Ex_ibut__e', 0.0, 10.0)

## Sheet: wt-med+met
('R_Ex_nh4__e', 0.0848, 0.1272)
('R_Ex_ala_L__e', 0.0264, 0.0396)
('R_Ex_trp_L__e', -0.0084, -0.0056)
('R_Ex_gly__e', -0.1104, -0.0736)
('R_Ex_met_L__e', -0.024, -0.016)
('R_Ex_arg_L__e', -0.2472, -0.1748)
('R_Ex_gln_L__e', -0.1092, -0.0728)
('R_Ex_phe_L__e', -0.0516, -0.0344)
('R_Ex_citr_L__e', 0.0056, 0.0084)
('R_Ex_pro_L__e', -0.052, 0.0)
('R_Ex_orn_L__e', 0.1144, 0.1716)
('R_Ex_his_L__e', -0.014, 0.0)
('R_Ex_asp_L__e', -0.0972, -0.0648)
('R_Ex_tyr_L__e', -0.0396, -0.0264)
('R_Ex_actn_R__e', 0.00272727, 0.00409091)
('R_Ex_lys_L__e', -0.0984, -0.0656)
('R_Ex_lac_L__e', 0.7168, 1.0752)
('R_Ex_ile_L__e', -0.09, -0.06)
('R_Ex_glc__e', -6.9648, -4.6432)
('R_Ex_etoh__e', 1.896, 2.844)
('R_Ex_ser_L__e', -0.2748, -0.1832)
('R_Ex_leu_L__e', -0.1512, -0.1408)
('R_Ex_ac__e', 4.4528, 6.6792)
('R_Ex_pyr__e', 0.0249, 0.05)
('R_Ex_glu_L__e', -0.0636, -0.0424)
('R_Ex_thr_L__e', -0.0732, -0.0488)
('R_Ex_cys_L__e', -0.034, 0.032)
('R_Ex_val_L__e', -0.0996, -0.0664)
('R_Ex_asn_L__e', -0.0132, -0.0088)
('R_Ex_for__e', 6.9, 10.5756)

## Sheet: wt-med+met+pro
('R_RMPA', 0.0, 0.0)
('R_FOLt', 0.0, 0.0)
('R_ASP2DC', 0.0, 0.0)
('R_GLYCK', 0.0, 0.0)
('R_CAT', 0.0, 0.0)
('R_MEND', 0.0, 0.0)
('R_MENH', 0.0, 0.0)
('R_ACGAMT', 0.0, 0.0)
('R_SBTPD', 0.0, 0.0)
('R_Ex_arg_L__e', -0.2472, -0.1648)
('R_FFSD', 0.0, 0.0)
('R_GLCt', 0.0, 0.0)
('R_M1PD', 0.0, 0.0)
('R_TYRt6', 0.0, 0.0)
('R_GLCNt2', 0.0, 0.0)
('R_CELBP', 0.0, 0.0)
('R_GLUSYN1', 0.0, 0.0)
('R_HETZK', 0.0, 0.0)
('R_MENE', 0.0, 0.0)
('R_GUAt2', 0.0, 0.0)
('R_LDH_D', 0.0, 0.0)
('R_MALt', 0.0, 0.0)
('R_GARFT', 0.0, 0.0)
('R_RIBFLVt2', 0.0, 0.0)
('R_HXANt2', 0.0, 0.0)
('R_HCYSMT', 0.0, 0.0)
('R_XYLB', 0.0, 0.0)
('R_XYLA', 0.0, 0.0)
('R_XYLI', 0.0, 0.0)
('R_FUMt', 0.0, 0.0)
('R_PTB', 0.0, 0.0)
('R_RIBt2', 0.0, 0.0)
('R_CGPT_EFA', 0.0, 0.0)
('R_TMPPP', 0.0, 0.0)
('R_UNAGAMAMT', 0.0, 0.0)
('R_RAFDH', 0.0, 0.0)
('R_BUK', 0.0, 0.0)
('R_Ex_leu_L__e', -0.1512, -0.1008)
('R_VANX', 0.0, 0.0)
('R_FRDx', 0.0, 0.0)
('R_ARABte', 0.0, 0.0)
('R_PNTOt2', 0.0, 0.0)
('R_Ex_for__e', 7.0001, 10.5756)
('R_THMASE', 0.0, 0.0)
('R_RMK', 0.0, 0.0)
('R_RMI', 0.0, 0.0)

## Sheet: spy-med-10
('R_EX_btn__e', -0.0007, 1000.0)
('R_EX_fol__e', -10.0, 10.0)
('R_EX_met_L__e', -10.0, 10.0)
('R_EX_nac__e', -0.0006, 1000.0)
('R_EX_pyr__e', -10.0, 10.0)
('R_EX_arg_L__e', -10.0, 10.0)
('R_EX_asc_L__e', -10.0, 10.0)
('R_EX_etoh__e', -10.0, 10.0)
('R_EX_tre__e', -10.0, 10.0)
('R_EX_pydam__e', -0.0014, 1000.0)
('R_EX_nh4__e', -10.0, 10.0)
('R_EX_gln_L__e', -10.0, 10.0)
('R_EX_cyn__e', -0.0138, 1000.0)
('R_EX_citr_L__e', -10.0, 10.0)
('R_EX_csn__e', -10.0, 10.0)
('R_EX_lys_L__e', -10.0, 10.0)
('R_EX_co2__e', -10.0, 10.0)
('R_EX_pro_L__e', -10.0, 10.0)
('R_EX_ribflv__e', -0.0002, 1000.0)
('R_EX_pnto_R__e', -0.0003, 1000.0)
('R_EX_for__e', -10.0, 10.0)
('R_EX_actn_R__e', -10.0, 10.0)
('R_EX_his_L__e', -10.0, 10.0)
('R_EX_leu_L__e', -10.0, 10.0)
('R_EX_ac__e', -10.0, 10.0)
('R_EX_succ__e', -10.0, 10.0)
('R_EX_hco3__e', -2.0625, 1000.0)
('R_EX_lac_D__e', -10.0, 10.0)
('R_EX_man__e', -10.0, 10.0)
('R_EX_no2__e', -10.0, 10.0)
('R_EX_gly__e', -10.0, 10.0)
('R_EX_val_L__e', -10.0, 10.0)
('R_EX_o2__e', -10.0, 10.0)
('R_EX_glc__e', -10.0, 10.0)
('R_EX_pydxn__e', -0.0007, 1000.0)
('R_EX_ala_L__e', -10.0, 10.0)
('R_EX_ins__e', -0.0013, 1000.0)
('R_EX_thymd__e', -0.0014, 1000.0)
('R_EX_orn__e', -10.0, 10.0)
('R_EX_thm__e', -0.0002, 1000.0)
('R_EX_ile_L__e', -10.0, 10.0)
('R_EX_spmd__e', -10.0, 10.0)
('R_EX_cit__e', -0.1719, 1000.0)
('R_EX_asn_L__e', -10.0, 10.0)
('R_EX_cellb__e', -10.0, 10.0)
('R_EX_glu_L__e', -10.0, 10.0)
('R_EX_xan__e', -0.0045, 1000.0)
('R_EX_phe_L__e', -10.0, 10.0)
('R_EX_gua__e', -0.0103, 1000.0)
('R_EX_4abz__e', -0.005, 1000.0)
('R_EX_cys_L__e', -10.0, 10.0)
('R_EX_btd_RR__e', -10.0, 10.0)
('R_EX_ser_L__e', -10.0, 10.0)
('R_EX_no3__e', -10.0, 10.0)
('R_EX_h__e', -10.0, 10.0)
('R_EX_glyclt__e', -10.0, 10.0)
('R_EX_orot__e', -0.0022, 1000.0)
('R_EX_thr_L__e', -10.0, 10.0)
('R_EX_lac_L__e', -10.0, 10.0)
('R_EX_pi__e', -10.0, 10.0)
('R_EX_sucr__e', -10.0, 10.0)
('R_EX_asp_L__e', -10.0, 10.0)
('R_EX_ade__e', -0.0196, 1000.0)
('R_EX_nh3__e', -10.0, 10.0)
('R_EX_so4__e', -10.0, 10.0)
('R_EX_h2o__e', -10.0, 10.0)
('R_EX_trp_L__e', -10.0, 10.0)
('R_EX_ura__e', -0.0138, 1000.0)
('R_EX_tyr_L__e', -10.0, 10.0)
('R_EX_malt__e', -10.0, 10.0)

## Sheet: spy-med+met
('R_EX_met_L__e', -0.0159, 0.0)
('R_EX_pyr__e', 0.1039, 0.1358)
('R_EX_arg_L__e', -0.1684, -0.1312)
('R_EX_etoh__e', 0.1627, 0.3046)
('R_EX_gln_L__e', -1.0, 0.0)
('R_EX_lys_L__e', -0.0657, 0.0)
('R_EX_pro_L__e', -0.0848, 1.0)
('R_EX_for__e', 1.9244, 2.589)
('R_EX_actn_R__e', -0.0302, -0.0237)
('R_EX_his_L__e', -0.0521, 0.0)
('R_EX_leu_L__e', -0.1176, 0.0)
('R_EX_ac__e', 1.5252, 2.2495)
('R_EX_gly__e', -0.0492, -0.0352)
('R_EX_val_L__e', -0.0961, 0.0)
('R_EX_glc__e', -4.0785, -3.1781)
('R_EX_ala_L__e', -0.0573, -0.0354)
('R_EX_ile_L__e', -0.0647, 0.0)
('R_EX_asn_L__e', -1.0, 0.0)
('R_EX_glu_L__e', -0.0455, -0.0142)
('R_EX_phe_L__e', -0.021, 0.0)
('R_EX_cys_L__e', -1.0, 0.0)
('R_EX_ser_L__e', -0.2234, -0.1741)
('R_EX_thr_L__e', -0.0301, 0.0)
('R_EX_lac_L__e', 3.5732, 5.0888)
('R_EX_asp_L__e', -0.0502, -0.0205)
('R_EX_trp_L__e', -1.0, 0.0)
('R_EX_tyr_L__e', -1.0, 0.0047)

## Sheet: spy-med+met+pro-stab
('R_FFSD', 0.0, 0.0)
('R_LOXL', 0.0, 0.0)
('R_AMANAPE', 0.0, 0.0)
('R_GMPS2', 0.0, 0.0)
('R_MTAN', 0.0, 0.0)
('R_AMANK', 0.0, 0.0)
('R_AIRC', 0.0, 0.0)
('R_PUNP6', 0.0, 0.0)
('R_ACLDC', 0.0, 0.0)
('R_GARFT', 0.0, 0.0)
('R_GFT2', 0.0, 0.0)

[truncated: 10 more sheets: spy-med+met+pro-var, lactis-stable-fix, lactis-variable-fix, ef-list of metabolites, ef-GPR, spy-list of metabolites, spy-GPR, lactis-list of metabolites, lactis-list of genes, run time comparison]
